# Supplementary material for: A Highly Portable Smartphone-Based Capillary Electrophoresis with Capacitively Coupled Contactless Conductivity Detection
Source: Sensors (Basel). 2025 Apr 4;25(7):2303. doi: 10.3390/s25072303 (PMC11991536; doi:10.3390/s25072303)
Supplement: Supplementary file 1 [file sensors-25-02303-s001.zip]

Archive with 1 entries (1 files):
- sensors-3541576-supplementary.pdf
